# Supplementary material for: Fine-Tuning of mTORC1-ULK1-PP2A Regulatory Triangle Is Crucial for Robust Autophagic Response upon Cellular Stress
Source: Biomolecules. 2022 Oct 28;12(11):1587. doi: 10.3390/biom12111587 (PMC9687272; doi:10.3390/biom12111587)
Supplement: Supplementary file 1 [file biomolecules-12-01587-s001.zip]

Archive with 1 entries (1 files):
- biomolecules-1915136-supplementary.pdf
